# Supplementary material for: Innovative Methodology for Antimicrobial Susceptibility Determination in Mycoplasma Biofilms
Source: Microorganisms. 2024 Dec 20;12(12):2650. doi: 10.3390/microorganisms12122650 (PMC11728330; doi:10.3390/microorganisms12122650)
Supplement: Supplementary file 1 [file microorganisms-12-02650-s001.zip]

Archive with 1 entries (1 files):
- microorganisms-3263527-supplementary.pdf
